# Supplementary material for: GlobTherm, a global database on thermal tolerances for aquatic and terrestrial organisms
Source: Sci Data. 2018 Mar 13;5:180022. doi: 10.1038/sdata.2018.22 (PMC5848787; doi:10.1038/sdata.2018.22)
Supplement: Supplementary file 1 [file sdata201822-isa1.zip]

Archive with 5 entries (5 files):
- i_Investigation.txt
- s_study_Bennett.txt
- a_heat_Bennett.txt
- a_cold_Bennett.txt
- a_acclimation_Bennett.txt
