# Supplementary material for: GlobTherm, a global database on thermal tolerances for aquatic and terrestrial organisms
Source: Sci Data. 2018 Mar 13;5:180022. doi: 10.1038/sdata.2018.22 (PMC5848787; doi:10.1038/sdata.2018.22)
Supplement: Supplementary file 1 [file sdata201822-isa1.zip › i_Investigation.txt]

# Investigation File generated for Scientific Data with Investigation File Authoring Tool version 0.1.0 on 23/01/2018 - This metadata file is CC0
ONTOLOGY SOURCE REFERENCE
Term Source Name	GAZ	SIO	ERO	OBI	ENVO	NCIT	EFO	PTO	IAO
Term Source File	http://data.bioontology.org/ontologies/GAZ	http://data.bioontology.org/ontologies/SIO	http://data.bioontology.org/ontologies/ERO	http://data.bioontology.org/ontologies/OBI	http://data.bioontology.org/ontologies/ENVO	http://data.bioontology.org/ontologies/NCIT	http://data.bioontology.org/ontologies/EFO	http://data.bioontology.org/ontologies/PTO	http://data.bioontology.org/ontologies/IAO
Term Source Version	$Revision: 1.512 $	1.39.0	2013-08-02	2014-08-18		17.06d	2.89	September 2016	2015-02-23
Term Source Description	Gazetteer	Semanticscience Integrated Ontology	Eagle-I Research Resource Ontology	Ontology for Biomedical Investigations	Environment Ontology	National Cancer Institute Thesaurus	Experimental Factor Ontology	Plant Trait Ontology	Information Artifact Ontology
INVESTIGATION
Investigation Identifier
Investigation Title
Investigation Description
Investigation Submission Date
Investigation Public Release Date
INVESTIGATION PUBLICATIONS
Investigation PubMed ID
Investigation Publication DOI
Investigation Publication Author List
Investigation Publication Title
Investigation Publication Status
Investigation Publication Status Term Accession Number
Investigation Publication Status Term Source REF
INVESTIGATION CONTACTS
Investigation Person Last Name
Investigation Person Mid Initials
Investigation Person First Name
Investigation Person Address
Investigation Person Phone
Investigation Person Fax
Investigation Person Email
Investigation Person Affiliation
Investigation Person Roles
Investigation Person Roles Term Accession Number
Investigation Person Roles Term Source REF
STUDY
Study Identifier	10.1038/sdata.2018.22
Study Title	GlobTherm, a global database on thermal tolerances for aquatic and terrestrial organisms
Study Submission Date	01/03/2017
Study Public Release Date	13/03/2018
Study Description	http://www.nature.com/articles/sdata201822#abstract
Study File Name	s_study_Bennett.txt
Comment[Subject Keywords]	/;//;//;//
Comment[Manuscript Licence]	CC BY-4.0
Comment[Experimental Metadata Licence]	CC0
Comment[Supplementary Information File Name]	
Comment[Supplementary Information File Type]	x-zip-compressed
Comment[Supplementary Information File URL]	http://www.nature.com/articles/sdata201822#supplementary-information
Comment[Data Repository]	Dryad Digital Repository
Comment[Data Record Accession]	doi:10.5061/dryad.1cv08
Comment[Data Record URI]	https://doi.org/10.5061/dryad.1cv08
STUDY DESIGN DESCRIPTORS
Study Design Type	data integration objective	database creation objective
Study Design Type Term Accession Number	ERO:0100092	http://www.ebi.ac.uk/efo/swo/SWO_0000509
Study Design Type Term Source REF	ERO	ERO
STUDY PUBLICATIONS
Study PubMed ID
Study Publication DOI
Study Publication Author List
Study Publication Title
Study Publication Status
Study Publication Status Term Accession Number
Study Publication Status Term Source REF
STUDY FACTORS
Study Factor Name	geographical location	biome	species
Study Factor Type	geographic location	biome	Species
Study Factor Type Term Accession Number	GAZ:00000448	ENVO:00000428	NCIT:C45293
Study Factor Type Term Source REF	OBI	ENVO	NCIT
STUDY ASSAYS
Study Assay Measurement Type	heat tolerance	cold tolerance	Acclimatization
Study Assay Measurement Type Term Accession Number	TO:0000259	TO:0000303	NCIT:C68767
Study Assay Measurement Type Term Source REF	EFO	PTO	NCIT
Study Assay Technology Type	data item extraction from journal article	data item extraction from journal article	data item extraction from journal article
Study Assay Technology Type Term Accession Number	IAO:0000443	IAO:0000443	IAO:0000443
Study Assay Technology Type Term Source REF	IAO	OBI	OBI
Study Assay Technology Platform	""	""	""
Study Assay File Name	a_heat_Bennett.txt	a_cold_Bennett.txt	a_acclimation_Bennett.txt
STUDY PROTOCOLS
Study Protocol Name	Data source	Data integration
Study Protocol Type	selection	data item extraction from journal article
Study Protocol Type Term Accession Number	OBI:0001928	IAO:0000443
Study Protocol Type Term Source REF	OBI	OBI
Study Protocol Description		
Study Protocol URI	""	""
Study Protocol Version		
Study Protocol Parameters Name	""	""
Study Protocol Parameters Name Term Accession Number	""	""
Study Protocol Parameters Name Term Source REF	""	""
Study Protocol Components Name	""	""
Study Protocol Components Type	""	""
Study Protocol Components Type Term Accession Number	""	""
Study Protocol Components Type Term Source REF	""	""
STUDY CONTACTS
Study Person Last Name	Bennett	Calosi	Clusella-Trullas	Martínez	Sunday	Algar	Araújo	Hawkins	Keith	Kühn	Rahbek	Rodríguez	Singer	Villalobos	Ángel Olalla-Tárraga	Morales-Castilla
Study Person First Name	Joanne M.	Piero	Susana	Brezo	Jennifer	Adam C.	Miguel B.	Bradford A.	Sally	Ingolf	Carsten	Laura	Alexander	Fabricio	Miguel	Ignacio
Study Person Mid Initials																
Study Person Email	joanne.bennett@idiv.de	""	""	""	""	""	""	""	""	""	""	""	""	""	""	""
Study Person Phone																
Study Person Fax																
Study Person Address																
Study Person Affiliation	German Centre for Integrative Biodiversity Research (iDiv) Halle-Jena-Leipzig, Germany.	Département de Biologie, Chimie et Géographie, Université du Québec à Rimouski, Rimouski, QC G5L 3A1, Canada.	Centre for Invasion Biology, Department of Botany and Zoology, Stellenbosch University, Private Bag X1, Matieland 7602, South Africa.	Department of Biology and Geology, Physics & Inorganic Chemistry, Rey Juan Carlos University,  28933, Móstoles, Spain.	Biodiversity Research Centre, University of British Columbia, Vancouver, BC, Canada.	School of Geography, University of Nottingham, Nottingham, NG7 2RD, UK.	Department of Biogeography and Global Change, National Museum of Natural Sciences, CSIC, Calle Jose Gutierrez Abascal, 2, 28006, Madrid, Spain.	Department of Ecology and Evolutionary Biology, University of California Irvine, CA 92697, USA.	Center for Macroecology, Evolution and Climate, Natural History Museum of Denmark, University of Copenhagen, Copenhagen Ø, Denmark.	German Centre for Integrative Biodiversity Research (iDiv) Halle-Jena-Leipzig, Germany.	Center for Macroecology, Evolution and Climate, Natural History Museum of Denmark, University of Copenhagen, Copenhagen Ø, Denmark.	Department of Biology and Geology, Physics & Inorganic Chemistry, Rey Juan Carlos University,  28933, Móstoles, Spain.	Swedish University of Agricultural Sciences, Swedish Species Information Centre, Box 7007, SE-750 07, Uppsala, Sweden.	Departamento de Ecologia, Instituto de Ciências Biológicas, Universidade Federal de Goiás, Goiânia, Goiás, Brazil.	Department of Biology and Geology, Physics & Inorganic Chemistry, Rey Juan Carlos University,  28933, Móstoles, Spain.	Arnold Arboretum, Harvard University, Boston, USA.
Study Person Roles																
Study Person Roles Term Accession Number																
Study Person Roles Term Source REF																
Comment[Study Person ORCID]						0000-0001-8095-0097			0000-0002-9634-2763	0000-0003-1691-8249				0000-0002-5230-2217		
Comment[Funder]																
Comment[FundRef ID]																
Comment[Funder Term Source REF]																
Comment[Grant Identifier]																
