# Supplementary material for: GlobTherm, a global database on thermal tolerances for aquatic and terrestrial organisms
Source: Sci Data. 2018 Mar 13;5:180022. doi: 10.1038/sdata.2018.22 (PMC5848787; doi:10.1038/sdata.2018.22)
Supplement: Supplementary file 1 [file sdata201822-isa1.zip › a_heat_Bennett.txt]

Sample Name	Protocol REF	Assay Name	Raw Data File	Comment[Data Repository]	Comment[Data Record Accession]	Comment[Data Record URI]
Africa_aquatic	Data integration	Africa_aquatic_Excel format	GlobalTherm_upload_10_11_17.xlsx	Dryad Digital Repository	doi:10.5061/dryad.1cv08	https://doi.org/10.5061/dryad.1cv08
Africa_terrestrial	Data integration	Africa_terrestrial_Excel format	GlobalTherm_upload_10_11_17.xlsx	Dryad Digital Repository	doi:10.5061/dryad.1cv08	https://doi.org/10.5061/dryad.1cv08
Antarctica_aquatic	Data integration	Antarctica_aquatic_Excel format	GlobalTherm_upload_10_11_17.xlsx	Dryad Digital Repository	doi:10.5061/dryad.1cv08	https://doi.org/10.5061/dryad.1cv08
Antarctica_terrestrial	Data integration	Antarctica_terrestrial_Excel format	GlobalTherm_upload_10_11_17.xlsx	Dryad Digital Repository	doi:10.5061/dryad.1cv08	https://doi.org/10.5061/dryad.1cv08
Asia_aquatic	Data integration	Asia_aquatic_Excel format	GlobalTherm_upload_10_11_17.xlsx	Dryad Digital Repository	doi:10.5061/dryad.1cv08	https://doi.org/10.5061/dryad.1cv08
Asia_terrestrial	Data integration	Asia_terrestrial_Excel format	GlobalTherm_upload_10_11_17.xlsx	Dryad Digital Repository	doi:10.5061/dryad.1cv08	https://doi.org/10.5061/dryad.1cv08
Europe_aquatic	Data integration	Europe_aquatic_Excel format	GlobalTherm_upload_10_11_17.xlsx	Dryad Digital Repository	doi:10.5061/dryad.1cv08	https://doi.org/10.5061/dryad.1cv08
Europe_terrestrial	Data integration	Europe_terrestrial_Excel format	GlobalTherm_upload_10_11_17.xlsx	Dryad Digital Repository	doi:10.5061/dryad.1cv08	https://doi.org/10.5061/dryad.1cv08
North America_aquatic	Data integration	North America_aquatic_Excel format	GlobalTherm_upload_10_11_17.xlsx	Dryad Digital Repository	doi:10.5061/dryad.1cv08	https://doi.org/10.5061/dryad.1cv08
North America_terrestrial	Data integration	North America_terrestrial_Excel format	GlobalTherm_upload_10_11_17.xlsx	Dryad Digital Repository	doi:10.5061/dryad.1cv08	https://doi.org/10.5061/dryad.1cv08
Oceania_aquatic	Data integration	Oceania_aquatic_Excel format	GlobalTherm_upload_10_11_17.xlsx	Dryad Digital Repository	doi:10.5061/dryad.1cv08	https://doi.org/10.5061/dryad.1cv08
Oceania_terrestrial	Data integration	Oceania_terrestrial_Excel format	GlobalTherm_upload_10_11_17.xlsx	Dryad Digital Repository	doi:10.5061/dryad.1cv08	https://doi.org/10.5061/dryad.1cv08
South America_aquatic	Data integration	South America_aquatic_Excel format	GlobalTherm_upload_10_11_17.xlsx	Dryad Digital Repository	doi:10.5061/dryad.1cv08	https://doi.org/10.5061/dryad.1cv08
South America_terrestrial	Data integration	South America_terrestrial_Excel format	GlobalTherm_upload_10_11_17.xlsx	Dryad Digital Repository	doi:10.5061/dryad.1cv08	https://doi.org/10.5061/dryad.1cv08
Africa_aquatic	Data integration	Africa_aquatic_csv format	GlobalTherm_upload_02_11_17.csv	Dryad Digital Repository	doi:10.5061/dryad.1cv08	https://doi.org/10.5061/dryad.1cv08
Africa_terrestrial	Data integration	Africa_terrestrial_csv format	GlobalTherm_upload_02_11_17.csv	Dryad Digital Repository	doi:10.5061/dryad.1cv08	https://doi.org/10.5061/dryad.1cv08
Antarctica_aquatic	Data integration	Antarctica_aquatic_csv format	GlobalTherm_upload_02_11_17.csv	Dryad Digital Repository	doi:10.5061/dryad.1cv08	https://doi.org/10.5061/dryad.1cv08
Antarctica_terrestrial	Data integration	Antarctica_terrestrial_csv format	GlobalTherm_upload_02_11_17.csv	Dryad Digital Repository	doi:10.5061/dryad.1cv08	https://doi.org/10.5061/dryad.1cv08
Asia_aquatic	Data integration	Asia_aquatic_csv format	GlobalTherm_upload_02_11_17.csv	Dryad Digital Repository	doi:10.5061/dryad.1cv08	https://doi.org/10.5061/dryad.1cv08
Asia_terrestrial	Data integration	Asia_terrestrial_csv format	GlobalTherm_upload_02_11_17.csv	Dryad Digital Repository	doi:10.5061/dryad.1cv08	https://doi.org/10.5061/dryad.1cv08
Europe_aquatic	Data integration	Europe_aquatic_csv format	GlobalTherm_upload_02_11_17.csv	Dryad Digital Repository	doi:10.5061/dryad.1cv08	https://doi.org/10.5061/dryad.1cv08
Europe_terrestrial	Data integration	Europe_terrestrial_csv format	GlobalTherm_upload_02_11_17.csv	Dryad Digital Repository	doi:10.5061/dryad.1cv08	https://doi.org/10.5061/dryad.1cv08
North America_aquatic	Data integration	North America_aquatic_csv format	GlobalTherm_upload_02_11_17.csv	Dryad Digital Repository	doi:10.5061/dryad.1cv08	https://doi.org/10.5061/dryad.1cv08
North America_terrestrial	Data integration	North America_terrestrial_csv format	GlobalTherm_upload_02_11_17.csv	Dryad Digital Repository	doi:10.5061/dryad.1cv08	https://doi.org/10.5061/dryad.1cv08
Oceania_aquatic	Data integration	Oceania_aquatic_csv format	GlobalTherm_upload_02_11_17.csv	Dryad Digital Repository	doi:10.5061/dryad.1cv08	https://doi.org/10.5061/dryad.1cv08
Oceania_terrestrial	Data integration	Oceania_terrestrial_csv format	GlobalTherm_upload_02_11_17.csv	Dryad Digital Repository	doi:10.5061/dryad.1cv08	https://doi.org/10.5061/dryad.1cv08
South America_aquatic	Data integration	South America_aquatic_csv format	GlobalTherm_upload_02_11_17.csv	Dryad Digital Repository	doi:10.5061/dryad.1cv08	https://doi.org/10.5061/dryad.1cv08
South America_terrestrial	Data integration	South America_terrestrial_csv format	GlobalTherm_upload_02_11_17.csv	Dryad Digital Repository	doi:10.5061/dryad.1cv08	https://doi.org/10.5061/dryad.1cv08
